# Supplementary material for: Constructing a lower-bound estimate of the global number of insect species on a hyperdiverse empirical foundation
Source: Proc Natl Acad Sci U S A. 2026 Jun 29;123(27):e2524283123. doi: 10.1073/pnas.2524283123 (PMC13342947; doi:10.1073/pnas.2524283123)
Supplement: Supplementary file 2 — Dataset S01 (XLSX) [file pnas.2524283123.sd01.xlsx]

## Sheet: Lower Bound Estimate
Lower Bound Estimate: Earth/ACG ratios and range sizes						Insecta(Earth) = Insecta(ACG) / [Trees(ACG)/Trees(Earth)]
			Lower CI	Upper CI		Insecta(Earth) = Insecta(ACG) x [Trees(Earth)/Trees(ACG)]
	Insecta(ACG)	332846	306847	364963		Upscaling factor (Trees)= [Trees(Earth)/Trees(ACG)]
						Insecta(Earth) = Insecta(ACG) x Upscaling factor
	All data, by life form/taxon
					Unranked			Unranked
		ACG	Earth	Ratio	Insecta Earth	Insecta Earth Lower CI	Insecta Earth Upper CI	Upscaling factor
	ACG trees est low/ Global trees low	1200	73274	0.0163769	2.03241e+07	1.87366e+07	2.22852e+07	61.0617
	ACG trees est high/ Global trees low	1500	73274	0.0204711	1.62593e+07	1.49893e+07	1.78282e+07	48.8493
	ACG trees est low/ Global trees high	1200	89147	0.0134609	2.47269e+07	2.27954e+07	2.71128e+07	74.2892
	ACG trees est high/Global trees high	1500	89147	0.0168261	1.97815e+07	1.82363e+07	2.16902e+07	59.4313
	ACG trees est low/ Global trees described	1200	60065	0.0199784	1.66603e+07	1.5359e+07	1.82679e+07	50.0542
	ACG trees est high/Global trees described	1500	60065	0.0249729	1.33283e+07	1.22872e+07	1.46143e+07	40.0433
	Butterflies	1418	19327	0.0733689	4.53661e+06	4.18225e+06	4.97436e+06	13.6298
	Odonates	180	6402	0.0281162	1.18382e+07	1.09135e+07	1.29805e+07	35.5667
	Saturniids	106	4535	0.0233738	1.42402e+07	1.31278e+07	1.56142e+07	42.783
	Sphingids	153	2125	0.072	4.62286e+06	4.26176e+06	5.06893e+06	13.8889
	Amphibians (now)	81	8897	0.00910419	3.65596e+07	3.37039e+07	4.00874e+07	109.84
	Amphibians (1940) 1.5 lost	122	8897	0.0137125	2.42732e+07	2.23772e+07	2.66154e+07	72.9262
	Amphibians (1940) 2.0 lost	160	8897	0.0179836	1.85083e+07	1.70626e+07	2.02942e+07	55.6063
	Birds	660	11131	0.0592939	5.6135e+06	5.17502e+06	6.15516e+06	16.8652
	Mammals	140	6758	0.0207162	1.6067e+07	1.48119e+07	1.76173e+07	48.2714
	All data, ranked by global insect estimate
					Ranked			Ranked
		ACG	Earth	Ratio	Insecta Earth	Insecta Earth Lower CI	Insecta Earth Upper CI	Upscaling factor
	Amphibians (now)	81	8897	0.00910419	3.65596e+07	3.37039e+07	4.00874e+07	109.84
	ACG trees est low/ Global trees high	1200	89147	0.0134609	2.47269e+07	2.27954e+07	2.71128e+07	74.2892
	Amphibians (1940) 1.5 lost	122	8897	0.0137125	2.42732e+07	2.23772e+07	2.66154e+07	72.9262
	ACG trees est low/ Global trees low	1200	73274	0.0163769	2.03241e+07	1.87366e+07	2.22852e+07	61.0617
	ACG trees est high/Global trees high	1500	89147	0.0168261	1.97815e+07	1.82363e+07	2.16902e+07	59.4313
	Amphibians (1940) 2.0 lost	160	8897	0.0179836	1.85083e+07	1.70626e+07	2.02942e+07	55.6063
	ACG trees est low/ Global trees described	1200	60065	0.0199784	1.66603e+07	1.5359e+07	1.82679e+07	50.0542
	ACG trees est high/ Global trees low	1500	73274	0.0204711	1.62593e+07	1.49893e+07	1.78282e+07	48.8493
	Mammals	140	6758	0.0207162	1.6067e+07	1.48119e+07	1.76173e+07	48.2714
	Saturniids	106	4535	0.0233738	1.42402e+07	1.31278e+07	1.56142e+07	42.783
	ACG trees est high/Global trees described	1500	60065	0.0249729	1.33283e+07	1.22872e+07	1.46143e+07	40.0433
	Odonates	180	6402	0.0281162	1.18382e+07	1.09135e+07	1.29805e+07	35.5667
	Birds	660	11131	0.0592939	5.6135e+06	5.17502e+06	6.15516e+06	16.8652
	Sphingids	153	2125	0.072	4.62286e+06	4.26176e+06	5.06893e+06	13.8889
	Butterflies	1418	19327	0.0733689	4.53661e+06	4.18225e+06	4.97436e+06	13.6298
	Representative data, ranked by global insect estimate
					Ranked			Ranked
		ACG	Earth	Ratio	Insecta Earth	Insecta Earth Lower CI	Insecta Earth Upper CI	Upscaling factor	Median Range Size (km^2)		Sources
	ACG trees est low/ Global trees low	1200	73274	0.0163769	2.03241e+07	1.87366e+07	2.22852e+07	61.0617	230959		Guo et al. (2022), van Tiel et al. (2024) for range size
	Amphibians (1940) 2.0 lost	160	8897	0.0179836	1.85083e+07	1.70626e+07	2.02942e+07	55.6063	4510		AmphibiaWeb for global richness; Edwards et al. (2023) for ACG; IUCN for range size
	Mammals (terrestrial)	140	6758	0.0207162	1.6067e+07	1.48119e+07	1.76173e+07	48.2714	177907		ASM Mammal Diversity Database for global richness; Smyčka et al. (2023) for global range size
	Saturniids	106	4535	0.0233738	1.42402e+07	1.31278e+07	1.56142e+07	42.783	102734		Rodolphe Rougerie for ACG and Earth; GBIF for range size, analyzed by Alexander Smith
	Odonates	180	6402	0.0281162	1.18382e+07	1.09135e+07	1.29805e+07	35.5667	1290304		Isidro Chacón for ACG; Stefan Pinkert; Mähn et al. (2025) for global and range size
	Birds	576	11131	0.0517474	6.43213e+06	5.92971e+06	7.05278e+06	19.3247	870000		https://www.gdfcf.org/bird-research for ACG; Orme et al. (2006) for global range size
	Sphingids	153	2125	0.072	4.62286e+06	4.26176e+06	5.06893e+06	13.8889	1511775		Rodolfe Rougerie for ACG; Grünig et al. (2017) for global and range size
	Butterflies	1418	19327	0.0733689	4.53661e+06	4.18225e+06	4.97436e+06	13.6298	1023315		Isidro Chacón for ACG; Pinkert et al. (2022) for global and range size
	Means			0.0379604	1.20712e+07	1.11283e+07	1.32359e+07	36.2665	651438
	Ratio based on Totals	3933	113122	0.0347678	9.57341e+06	8.82562e+06	1.04972e+07	28.7623
	Excluding taxa with median range size > 800,000 km2
					Ranked			Ranked
		ACG	Earth	Ratio	Insecta Earth	Insecta Earth Lower CI	Insecta Earth Upper CI	Upscaling factor	Median Range Size (km^2)
	ACG trees est low/ Global trees low	1200	73274	0.0163769	2.03241e+07	1.87366e+07	2.22852e+07	61.0617	230959
	Amphibians (1940) 2.0 lost	160	8897	0.0179836	1.85083e+07	1.70626e+07	2.02942e+07	55.6063	4510
	Mammals	140	6758	0.0207162	1.6067e+07	1.48119e+07	1.76173e+07	48.2714	177907
	Saturniids	106	4535	0.0233738	1.42402e+07	1.31278e+07	1.56142e+07	42.783	102734
	Means			0.0196126	1.72849e+07	1.59347e+07	1.89527e+07	51.9306	129028
	Ratio based on Totals	1606	93464	0.0171831	1.93706e+07	1.78575e+07	2.12397e+07	58.1968
	Data highlighted in yellow were used to create Figure S2
											Figure S2. Richness scaling factor (global species richness divided by ACG species richness) as a function of median geographical range size for eight candidate groups for upscaling (bottom table in Appendix S2, spreadsheet 1).
	References
	Edwards, A. W., X. A. Harrison, M. A. Smith, M. M. C. Díaz, M. Sasa, D. H. Janzen, W. Hallwachs, G. Chaves, R. Fernández, C. Palmer, C. Wilson, A. North, and R. Puschendorf. 2023. Amphibian diversity across three adjacent ecosystems in Área de Conservación Guanacaste, Costa Rica. PeerJ 11:e16185.
	Grünig, M., N. Beerli, L. Ballesteros‐Mejia, I. J. Kitching, and J. Beck. 2017. How climatic variability is linked to the spatial distribution of range sizes: seasonality versus climate change velocity in sphingid moths. Journal of Biogeography 44:2441-2450.
	Guo, W.-Y.,et al. 2022. High exposure of global tree diversity to human pressure. PNAS 119:e2026733119.
	Mähn, L. A., C. Hof, S. Bybee, R. Brandl, and S. Pinkert. 2025. Metabolic ecology and habitat stability explain the disproportionately high species richness in standing waters. bioRxiv:2025.2010. 2023.683910.
	Orme, C. D. L., R. G. Davies, V. A. Olson, G. H. Thomas, T.-S. Ding, P. C. Rasmussen, R. S. Ridgely, A. J. Stattersfield, P. M. Bennett, and I. P. F. Owens. 2006. Global patterns of geographic range size in birds. PLoS Biology 4:e208.
	Pinkert, S., V. Barve, R. Guralnick, and W. Jetz. 2022. Global geographical and latitudinal variation in butterfly species richness captured through a comprehensive country‐level occurrence database. Global Ecology and Biogeography 31:830-839.
	Smyčka, J., A. Toszogyova, and D. Storch. 2023. The relationship between geographic range size and rates of species diversification. Nature Communications 14:5559.
	van Tiel, N., F. Fopp, P. Brun, J. van den Hoogen, D. N. Karger, C. M. Casadei, L. Lyu, D. Tuia, N. E. Zimmermann, and T. W. Crowther. 2024. Regional uniqueness of tree species composition and response to forest loss and climate change. Nature Communications 15:4375.

## Sheet: Point Estimate
Point Estimate: Earth/ACG ratios and range sizes						Insecta(Earth) = Insecta(ACG) / [Trees(ACG)/Trees(Earth)]					Point estimate computations
			Lower CI	Upper CI		Insecta(Earth) = Insecta(ACG) x [Trees(Earth)/Trees(ACG)]
	Insecta(ACG)	473409	346611	707402		Upscaling factor (Trees)= [Trees(Earth)/Trees(ACG)]					ACG Microgastrines	3405	2493	5088
						Insecta(Earth) = Insecta(ACG) x Upscaling factor					Undersampling ratio	0.11395	0.155636	0.0762579
	All data, by life form/taxon										ACG Insecta	473409	346611	707402
					Unranked			Unranked
		ACG	Earth	Ratio	Insecta Earth	Insecta Earth Lower CI	Insecta Earth Upper CI	Upscaling factor
	ACG trees est low/ Global trees low	1200	73274	0.0163769	2.89071e+07	2.11646e+07	4.31952e+07	61.0617
	ACG trees est high/ Global trees low	1500	73274	0.0204711	2.31257e+07	1.69317e+07	3.45561e+07	48.8493
	ACG trees est low/ Global trees high	1200	89147	0.0134609	3.51692e+07	2.57494e+07	5.25523e+07	74.2892
	ACG trees est high/Global trees high	1500	89147	0.0168261	2.81353e+07	2.05995e+07	4.20419e+07	59.4313
	ACG trees est low/ Global trees described	1200	60065	0.0199784	2.36961e+07	1.73493e+07	3.54084e+07	50.0542
	ACG trees est high/Global trees described	1500	60065	0.0249729	1.89569e+07	1.38794e+07	2.83268e+07	40.0433
	Butterflies	1418	19327	0.0733689	6.45245e+06	4.72422e+06	9.64173e+06	13.6298
	Odonates	180	6402	0.0281162	1.68376e+07	1.23278e+07	25159948	35.5667
	Saturniids	106	4535	0.0233738	2.02539e+07	1.4829e+07	3.02648e+07	42.783
	Sphingids	153	2125	0.072	6.57513e+06	4.81404e+06	9.82503e+06	13.8889
	Amphibians (now)	81	8897	0.00910419	5.1999e+07	3.80715e+07	7.77007e+07	109.84
	Amphibians (1940) 1.5 lost	122	8897	0.0137125	3.45239e+07	2.5277e+07	5.15882e+07	72.9262
	Amphibians (1940) 2.0 lost	160	8993	0.0177916	2.66085e+07	1.94817e+07	3.97604e+07	56.2063
	Birds	660	11131	0.0592939	7.98412e+06	5.84564e+06	1.19304e+07	16.8652
	Mammals	140	6758	0.0207162	2.28521e+07	1.67314e+07	3.41473e+07	48.2714
	All data, ranked by global insect estimate
					Ranked			Ranked
		ACG	Earth	Ratio	Insecta Earth	Insecta Earth Lower CI	Insecta Earth Upper CI	Upscaling factor
	Amphibians (now)	81	8897	0.00910419	5.1999e+07	3.80715e+07	7.77007e+07	109.84
	ACG trees est low/ Global trees high	1200	89147	0.0134609	3.51692e+07	2.57494e+07	5.25523e+07	74.2892
	Amphibians (1940) 1.5 lost	122	8897	0.0137125	3.45239e+07	2.5277e+07	5.15882e+07	72.9262
	ACG trees est low/ Global trees low	1200	73274	0.0163769	2.89071e+07	2.11646e+07	4.31952e+07	61.0617
	ACG trees est high/Global trees high	1500	89147	0.0168261	2.81353e+07	2.05995e+07	4.20419e+07	59.4313
	Amphibians (1940) 2.0 lost	160	8897	0.0179836	2.63245e+07	1.92737e+07	3.9336e+07	55.6063
	ACG trees est low/ Global trees described	1200	60065	0.0199784	2.36961e+07	1.73493e+07	3.54084e+07	50.0542
	ACG trees est high/ Global trees low	1500	73274	0.0204711	2.31257e+07	1.69317e+07	3.45561e+07	48.8493
	Mammals	140	6758	0.0207162	2.28521e+07	1.67314e+07	3.41473e+07	48.2714
	Saturniids	106	4535	0.0233738	2.02539e+07	1.4829e+07	3.02648e+07	42.783
	ACG trees est high/Global trees described	1500	60065	0.0249729	1.89569e+07	1.38794e+07	2.83268e+07	40.0433
	Odonates	180	6402	0.0281162	1.68376e+07	1.23278e+07	25159948	35.5667
	Birds	660	11131	0.0592939	7.98412e+06	5.84564e+06	1.19304e+07	16.8652
	Sphingids	153	2125	0.072	6.57513e+06	4.81404e+06	9.82503e+06	13.8889
	Butterflies	1418	19327	0.0733689	6.45245e+06	4.72422e+06	9.64173e+06	13.6298
	Representative data, ranked by global insect estimate
					Ranked			Ranked
		ACG	Earth	Ratio	Insecta Earth	Insecta Earth Lower CI	Insecta Earth Upper CI	Upscaling factor	Median Range Size (km^2)		Sources
	ACG trees est low/ Global trees low	1200	73274	0.0163769	2.89071e+07	2.11646e+07	4.31952e+07	61.0617	230959		Guo et al. (2022), van Tiel et al. (2024) for range size
	Amphibians (1940) 2.0 lost	160	8897	0.0179836	2.63245e+07	1.92737e+07	3.9336e+07	55.6063	4510		AmphibiaWeb for global richness; Robert Puschendorf for ACG; IUCN for range size
	Mammals (terrestrial)	140	6758	0.0207162	2.28521e+07	1.67314e+07	3.41473e+07	48.2714	177907		ASM Mammal Diversity Database for global richness; Smyčka et al. (2023) for global range size
	Saturniids	106	4535	0.0233738	2.02539e+07	1.4829e+07	3.02648e+07	42.783	102734		Rodolphe Rougerie for ACG and Earth; GBIF for range size, analyzed by Alex Smith
	Odonates	180	6402	0.0281162	1.68376e+07	1.23278e+07	25159948	35.5667	1290304		Isidro Chacón for ACG; Stefan Pinkert; Mähn et al. (2025) for global and range size
	Birds	576	11131	0.0517474	9.14847e+06	6.69813e+06	1.36703e+07	19.3247	870000		https://www.gdfcf.org/bird-research for ACG; Orme et al. (2006) for global range size
	Sphingids	153	2125	0.072	6.57513e+06	4.81404e+06	9.82503e+06	13.8889	1511775		Rodolfe Rougerie for ACG; Grünig et al. (2017) for global and range size
	Butterflies	1418	19327	0.0733689	6.45245e+06	4.72422e+06	9.64173e+06	13.6298	1023315		Isidro Chacón for ACG; Pinkert et al. (2022) for global and range size
	Means			0.0379604	1.71689e+07	1.25704e+07	2.5655e+07	36.2665	651438
	Ratio based on Totals	3933	113122	0.0347678	1.36163e+07	9.9693e+06	2.03465e+07	28.7623
	Excluding taxa with median range size > 800,000 km2
					Ranked			Ranked
		ACG	Earth	Ratio	Insecta Earth	Insecta Earth Lower CI	Insecta Earth Upper CI	Upscaling factor	Median Range Size (km^2)
	ACG trees est low/ Global trees low	1200	73274	0.0163769	2.89071e+07	2.11646e+07	4.31952e+07	61.0617	230959
	Amphibians (1940) 2.0 lost	160	8897	0.0179836	2.63245e+07	1.92737e+07	3.9336e+07	55.6063	4510
	Mammals	140	6758	0.0207162	2.28521e+07	1.67314e+07	3.41473e+07	48.2714	177907
	Saturniids	106	4535	0.0233738	2.02539e+07	1.4829e+07	3.02648e+07	42.783	102734
	Means			0.0196126	2.45844e+07	1.79997e+07	3.67358e+07	51.9306	129028
	Ratio based on Totals	1606	93464	0.0171831	2.75509e+07	2.01716e+07	4.11685e+07	58.1968
	References
	Edwards, A. W., X. A. Harrison, M. A. Smith, M. M. C. Díaz, M. Sasa, D. H. Janzen, W. Hallwachs, G. Chaves, R. Fernández, C. Palmer, C. Wilson, A. North, and R. Puschendorf. 2023. Amphibian diversity across three adjacent ecosystems in Área de Conservación Guanacaste, Costa Rica. PeerJ 11:e16185.
	Grünig, M., N. Beerli, L. Ballesteros‐Mejia, I. J. Kitching, and J. Beck. 2017. How climatic variability is linked to the spatial distribution of range sizes: seasonality versus climate change velocity in sphingid moths. Journal of Biogeography 44:2441-2450.
	Guo, W.-Y.,et al. 2022. High exposure of global tree diversity to human pressure. PNAS 119:e2026733119.
	Mähn, L. A., C. Hof, S. Bybee, R. Brandl, and S. Pinkert. 2025. Metabolic ecology and habitat stability explain the disproportionately high species richness in standing waters. bioRxiv:2025.2010. 2023.683910.
	Orme, C. D. L., R. G. Davies, V. A. Olson, G. H. Thomas, T.-S. Ding, P. C. Rasmussen, R. S. Ridgely, A. J. Stattersfield, P. M. Bennett, and I. P. F. Owens. 2006. Global patterns of geographic range size in birds. PLoS Biology 4:e208.
	Pinkert, S., V. Barve, R. Guralnick, and W. Jetz. 2022. Global geographical and latitudinal variation in butterfly species richness captured through a comprehensive country‐level occurrence database. Global Ecology and Biogeography 31:830-839.
	Smyčka, J., A. Toszogyova, and D. Storch. 2023. The relationship between geographic range size and rates of species diversification. Nature Communications 14:5559.
	van Tiel, N., F. Fopp, P. Brun, J. van den Hoogen, D. N. Karger, C. M. Casadei, L. Lyu, D. Tuia, N. E. Zimmermann, and T. W. Crowther. 2024. Regional uniqueness of tree species composition and response to forest loss and climate change. Nature Communications 15:4375.
